# Supplementary material for: Identification and Functional Analysis of Three NlCstF Genes in Nilaparvata lugens
Source: Insects. 2024 Nov 5;15(11):867. doi: 10.3390/insects15110867 (PMC11595156; doi:10.3390/insects15110867)
Supplement: Supplementary file 1 [file insects-15-00867-s001.zip]

Archive with 3 entries (3 files):
- Figure S1.jpg
- Table S1 CstF primer-revision.pdf
- Table S2 CstF proteins-revision.pdf
